# Supplementary material for: Association between COPD and Stage of Lung Cancer Diagnosis: A Population-Based Study
Source: Curr Oncol. 2023 Jul 5;30(7):6397–410. doi: 10.3390/curroncol30070471 (PMC10377848; doi:10.3390/curroncol30070471)
Supplement: Supplementary file 1 [file curroncol-30-00471-s001.zip]

Archive with 1 entries (1 files):
- curroncol-2459307-supplementary.pdf
